# Supplementary material for: Epitaxial Graphene/n-Si Photodiode with Ultralow Dark Current and High Responsivity
Source: Nanomaterials (Basel). 2025 Aug 3;15(15):1190. doi: 10.3390/nano15151190 (PMC12348325; doi:10.3390/nano15151190)
Supplement: Supplementary file 1 [file nanomaterials-15-01190-s001.zip]

Archive with 1 entries (1 files):
- nanomaterials-3761271-supplementary.pdf
